# Supplementary material for: Psoralea corylifolia L. Ameliorates Collagen-Induced Arthritis by Reducing Proinflammatory Cytokines and Upregulating Myeloid-Derived Suppressor Cells
Source: Life (Basel). 2021 Jun 21;11(6):587. doi: 10.3390/life11060587 (PMC8235662; doi:10.3390/life11060587)
Supplement: Supplementary file 1 [file life-11-00587-s001.zip]

Archive with 1 entries (1 files):
- life-1206597-supplementary.pdf
